# Supplementary material for: ﻿New species of Diaporthe (Diaporthaceae, Diaporthales) from Bauhiniavariegata in China
Source: MycoKeys. 2024 Sep 13;108:317–35. doi: 10.3897/mycokeys.108.128983 (PMC11415621; doi:10.3897/mycokeys.108.128983)
Supplement: XML Treatment for Diaporthe bauhiniicola [file mycokeys.108.128983-treatment1.xml]

<!DOCTYPE tp:taxon-treatment
  PUBLIC "-//TaxonX//DTD Taxonomic Treatment Publishing DTD v0 20100105//EN" "tax-treatment-NSO.dtd">
<tp:taxon-treatment xmlns:tp="http://www.plazi.org/taxpub"><tp:treatment-meta><kwd-group><label>Taxon classification</label><kwd>
                <named-content content-type="kingdom">Fungi</named-content>
              </kwd><kwd>
                <named-content content-type="order">Diaporthales</named-content>
              </kwd><kwd>
                <named-content content-type="family">Diaporthaceae</named-content>
              </kwd></kwd-group><mixed-citation publication-type="journal"><person-group><name><surname>Zhu</surname><given-names>Yaquan</given-names></name><name><surname>Ma</surname><given-names>Lei</given-names></name><name><surname>Xue</surname><given-names>Han</given-names></name><name><surname>Li</surname><given-names>Yong</given-names></name><name><surname>Jiang</surname><given-names>Ning</given-names></name></person-group><article-title>﻿New species of <italic><tp:taxon-name><tp:taxon-name-part taxon-name-part-type="genus" reg="Diaporthe">Diaporthe</tp:taxon-name-part></tp:taxon-name></italic> (<tp:taxon-name><tp:taxon-name-part taxon-name-part-type="family">Diaporthaceae</tp:taxon-name-part></tp:taxon-name>, <tp:taxon-name><tp:taxon-name-part taxon-name-part-type="order">Diaporthales</tp:taxon-name-part></tp:taxon-name>) from <italic><tp:taxon-name><tp:taxon-name-part taxon-name-part-type="genus" reg="Bauhinia">Bauhinia</tp:taxon-name-part><tp:taxon-name-part taxon-name-part-type="species" reg="variegata">variegata</tp:taxon-name-part></tp:taxon-name></italic> in China</article-title><source>MycoKeys</source><day>13</day><month>09</month><year>2024</year><volume>108</volume><fpage>317</fpage><lpage>335</lpage><pub-id pub-id-type="doi">10.3897/mycokeys.108.128983</pub-id></mixed-citation></tp:treatment-meta><tp:nomenclature><label>﻿</label><tp:taxon-name>
              <object-id xmlns:xlink="http://www.w3.org/1999/xlink" content-type="arpha" xlink:type="simple">2D6AD0F1-0758-54ED-B0EB-B5BDDB93E656</object-id>
              <tp:taxon-name-part taxon-name-part-type="genus" reg="Diaporthe">Diaporthe</tp:taxon-name-part>
              <tp:taxon-name-part taxon-name-part-type="species" reg="bauhiniicola">bauhiniicola</tp:taxon-name-part>
              <object-id xmlns:xlink="http://www.w3.org/1999/xlink" content-type="mycobank" xlink:type="simple"> 854183</object-id>
            </tp:taxon-name><tp:taxon-authority>Ning Jiang &amp; Y.Q. Zhu</tp:taxon-authority><tp:taxon-status xmlns:xlink="http://www.w3.org/1999/xlink" xlink:type="simple">sp. nov.</tp:taxon-status><xref ref-type="fig" rid="F3">Fig. 3</xref></tp:nomenclature><tp:treatment-sec sec-type="Holotype" id="SECID0EHBHK"><title>Holotype.</title><p>China • Guangdong Province, Guangzhou City, Luhu Park, <named-content xmlns:xlink="http://www.w3.org/1999/xlink" content-type="dwc:verbatimCoordinates" xlink:type="simple"><named-content content-type="geo-json" specific-use="{&#34;type&#34;:&#34;Point&#34;,&#34;coordinates&#34;:[113.279447,23.153097]}" id="NCID0EQBHK" xlink:type="simple">23°9'11.15"N, 113°16'46.01"E</named-content></named-content>, 92 m asl, on diseased leaves of <italic><tp:taxon-name><tp:taxon-name-part taxon-name-part-type="genus" reg="Bauhinia">Bauhinia</tp:taxon-name-part><tp:taxon-name-part taxon-name-part-type="species" reg="variegata">variegata</tp:taxon-name-part></tp:taxon-name></italic>, 8 Aug 2022, Yong Li, Chengbin Wang &amp; Yaquan Zhu, (holotype: CAF800094; ex-type culture: <abbrev xmlns:xlink="http://www.w3.org/1999/xlink" xlink:title="China Forestry Culture Collection Center" id="ABBRID0EACHK" xlink:type="simple">CFCC</abbrev> 58154).</p><fig id="F3" position="float" orientation="portrait"><object-id xmlns:xlink="http://www.w3.org/1999/xlink" content-type="doi" xlink:type="simple">10.3897/mycokeys.108.128983.figure3</object-id><object-id xmlns:xlink="http://www.w3.org/1999/xlink" content-type="arpha" xlink:type="simple">2FCBC613-A59C-52FA-9870-2332570318A1</object-id><label>Figure 3.</label><caption><p>Morphology of <italic><tp:taxon-name><tp:taxon-name-part taxon-name-part-type="genus" reg="Diaporthe">Diaporthe</tp:taxon-name-part><tp:taxon-name-part taxon-name-part-type="species" reg="bauhiniicola">bauhiniicola</tp:taxon-name-part></tp:taxon-name></italic><bold>A</bold> colonies on <abbrev xmlns:xlink="http://www.w3.org/1999/xlink" xlink:title="potato dextrose agar" id="ABBRID0EZCHK" xlink:type="simple">PDA</abbrev>, MEA and SNA at 25 °C after 2 weeks <bold>B</bold> a diseased leaf of <italic><tp:taxon-name><tp:taxon-name-part taxon-name-part-type="genus" reg="Bauhinia">Bauhinia</tp:taxon-name-part><tp:taxon-name-part taxon-name-part-type="species" reg="variegata">variegata</tp:taxon-name-part></tp:taxon-name></italic><bold>C</bold> conidioma formed on <abbrev xmlns:xlink="http://www.w3.org/1999/xlink" xlink:title="potato dextrose agar" id="ABBRID0EMDHK" xlink:type="simple">PDA</abbrev> after 30 days <bold>D</bold> conidiogenous cells with attached alpha conidia <bold>E–G</bold> alpha conidia. Scale bars: 200 µm (<bold>C</bold>); 10 µm (<bold>D–J</bold>).</p></caption><graphic xmlns:xlink="http://www.w3.org/1999/xlink" xlink:href="mycokeys-108-317-g003.jpg" position="float" orientation="portrait" xlink:type="simple" id="oo_1132379.jpg"><uri content-type="original_file" xlink:type="simple">https://binary.pensoft.net/fig/1132379</uri></graphic></fig></tp:treatment-sec><tp:treatment-sec sec-type="etymology" id="SECID0E4DHK"><title>Etymology.</title><p>Named after the host genus, <italic><tp:taxon-name><tp:taxon-name-part taxon-name-part-type="genus" reg="Bauhinia">Bauhinia</tp:taxon-name-part></tp:taxon-name></italic>.</p></tp:treatment-sec><tp:treatment-sec sec-type="description" id="SECID0EKEHK"><title>Description.</title><p><bold><italic>Conidiomata</italic></bold> formed on <abbrev xmlns:xlink="http://www.w3.org/1999/xlink" xlink:title="potato dextrose agar" id="ABBRID0EVEHK" xlink:type="simple">PDA</abbrev> pycnidial, scattered to aggregated, black, erumpent, raising above surface of culture medium, subglobose, 150–300 μm diam., exuding white or yellowish creamy conidial droplets from central ostioles after 30 days at 25 °C. <bold><italic>Conidiophores</italic></bold> reduced to conidiogenous cells. <bold><italic>Conidiogenous cells</italic></bold> hyaline, unbranched, septate, straight, slightly tapering towards the apex, 6.0–15.0 × 1.5–4.0 μm. <bold><italic>Alpha conidia</italic></bold> hyaline, aseptate, ellipsoidal to spindle-shaped, biguttulate or with one guttulate, 4.5–7.0 × 2.0–3.0 μm. <bold><italic>Beta conidia and gamma conidia</italic></bold> not observed. <italic>Teleomorph</italic> not observed.</p></tp:treatment-sec><tp:treatment-sec sec-type="description" id="SECID0EMFHK"><title>Culture characteristics.</title><p>Colonies covering entire plate after 2 weeks. On <abbrev xmlns:xlink="http://www.w3.org/1999/xlink" xlink:title="potato dextrose agar" id="ABBRID0ESFHK" xlink:type="simple">PDA</abbrev> with profuse aerial mycelium, white surface, reverse fulvous. On MEA with fluffy aerial mycelium, dirty white surface, reverse ochreous. On SNA white sparse aerial mycelium, surface and reverse white.</p></tp:treatment-sec><tp:treatment-sec sec-type="material" id="SECID0EWFHK"><title>Additional material examined.</title><p>China • Guangdong Province, Guangzhou City, Luhu Park, <named-content xmlns:xlink="http://www.w3.org/1999/xlink" content-type="dwc:verbatimCoordinates" xlink:type="simple"><named-content content-type="geo-json" specific-use="{&#34;type&#34;:&#34;Point&#34;,&#34;coordinates&#34;:[113.279447,23.153097]}" id="NCID0E6FHK" xlink:type="simple">23°9'11.15"N, 113°16'46.01"E</named-content></named-content>, 92 m asl, on diseased leaves of <italic><tp:taxon-name><tp:taxon-name-part taxon-name-part-type="genus" reg="Bauhinia">Bauhinia</tp:taxon-name-part><tp:taxon-name-part taxon-name-part-type="species" reg="variegata">variegata</tp:taxon-name-part></tp:taxon-name></italic>, 8 Aug 2022, Yong Li, Chengbin Wang &amp; Yaquan Zhu, living culture GZ13B.</p></tp:treatment-sec><tp:treatment-sec sec-type="notes" id="SECID0EPGHK"><title>Notes.</title><p>Two strains representing <italic><tp:taxon-name><tp:taxon-name-part taxon-name-part-type="genus" reg="Diaporthe">Diaporthe</tp:taxon-name-part><tp:taxon-name-part taxon-name-part-type="species" reg="bauhiniicola">bauhiniicola</tp:taxon-name-part></tp:taxon-name></italic> clustered in a clade distinct from its closest phylogenetic neighbour, <italic><tp:taxon-name><tp:taxon-name-part taxon-name-part-type="genus" reg="Diaporthe">D.</tp:taxon-name-part><tp:taxon-name-part taxon-name-part-type="species" reg="sennae">sennae</tp:taxon-name-part></tp:taxon-name></italic> (Fig. <xref ref-type="fig" rid="F1">1</xref>). <italic><tp:taxon-name><tp:taxon-name-part taxon-name-part-type="genus" reg="Diaporthe">D.</tp:taxon-name-part><tp:taxon-name-part taxon-name-part-type="species" reg="sennae">sennae</tp:taxon-name-part></tp:taxon-name></italic> has been reported from the host <italic><tp:taxon-name><tp:taxon-name-part taxon-name-part-type="genus" reg="Senna">Senna</tp:taxon-name-part><tp:taxon-name-part taxon-name-part-type="species" reg="bicapsularis">bicapsularis</tp:taxon-name-part></tp:taxon-name></italic> in China (<xref ref-type="bibr" rid="B56">Yang et al. 2017</xref>). <italic><tp:taxon-name><tp:taxon-name-part taxon-name-part-type="genus" reg="Diaporthe">D.</tp:taxon-name-part><tp:taxon-name-part taxon-name-part-type="species" reg="bauhiniicola">bauhiniicola</tp:taxon-name-part></tp:taxon-name></italic> differs from <italic><tp:taxon-name><tp:taxon-name-part taxon-name-part-type="genus" reg="Diaporthe">D.</tp:taxon-name-part><tp:taxon-name-part taxon-name-part-type="species" reg="sennae">sennae</tp:taxon-name-part></tp:taxon-name></italic> by wider alpha conidia (4.5–7.0 × 2.0–3.0 μm in <italic><tp:taxon-name><tp:taxon-name-part taxon-name-part-type="genus" reg="Diaporthe">D.</tp:taxon-name-part><tp:taxon-name-part taxon-name-part-type="species" reg="bauhiniicola">bauhiniicola</tp:taxon-name-part></tp:taxon-name></italic> vs. 5.0–6.5 × 1.5–1.8 μm in <italic><tp:taxon-name><tp:taxon-name-part taxon-name-part-type="genus" reg="Diaporthe">D.</tp:taxon-name-part><tp:taxon-name-part taxon-name-part-type="species" reg="sennae">sennae</tp:taxon-name-part></tp:taxon-name></italic>) (<xref ref-type="bibr" rid="B56">Yang et al. 2017</xref>). <italic><tp:taxon-name><tp:taxon-name-part taxon-name-part-type="genus" reg="Diaporthe">Diaporthe</tp:taxon-name-part><tp:taxon-name-part taxon-name-part-type="species" reg="bauhiniicola">bauhiniicola</tp:taxon-name-part></tp:taxon-name></italic> differs from <italic><tp:taxon-name><tp:taxon-name-part taxon-name-part-type="genus" reg="Diaporthe">D.</tp:taxon-name-part><tp:taxon-name-part taxon-name-part-type="species" reg="sennae">sennae</tp:taxon-name-part></tp:taxon-name></italic> in nucleotide sequence data (18/529 in <abbrev xmlns:xlink="http://www.w3.org/1999/xlink" xlink:title="internal transcribed spacer" id="ABBRID0EPKHK" xlink:type="simple">ITS</abbrev>, 5/490 in <italic><abbrev xmlns:xlink="http://www.w3.org/1999/xlink" xlink:title="calmodulin" id="ABBRID0EUKHK" xlink:type="simple">cal</abbrev></italic>, 15/351 in <italic><abbrev xmlns:xlink="http://www.w3.org/1999/xlink" xlink:title="translation elongation factor 1-α" id="ABBRID0EZKHK" xlink:type="simple">tef1</abbrev></italic>, 14/677 in <italic><abbrev xmlns:xlink="http://www.w3.org/1999/xlink" xlink:title="β-tubulin" id="ABBRID0E5KHK" xlink:type="simple">tub2</abbrev></italic>) (<xref ref-type="bibr" rid="B56">Yang et al. 2017</xref>).</p></tp:treatment-sec><tp:treatment-sec><!--Section generated to contain objects referenced in tp:taxon-treatment.--><fig id="F1" position="float" orientation="portrait"><object-id xmlns:xlink="http://www.w3.org/1999/xlink" content-type="doi" xlink:type="simple">10.3897/mycokeys.108.128983.figure1</object-id><object-id xmlns:xlink="http://www.w3.org/1999/xlink" content-type="arpha" xlink:type="simple">7824435C-8A72-5D06-9C2A-78BEC4E2481F</object-id><label>Figure 1.</label><caption><p>Phylogram of <italic><tp:taxon-name><tp:taxon-name-part taxon-name-part-type="genus" reg="Diaporthe">Diaporthe</tp:taxon-name-part><tp:taxon-name-part taxon-name-part-type="species" reg="arecae">arecae</tp:taxon-name-part></tp:taxon-name></italic> species complex resulting from a maximum likelihood analysis based on a combined matrix of <abbrev xmlns:xlink="http://www.w3.org/1999/xlink" xlink:title="internal transcribed spacer" id="ABBRID0EQ3GK" xlink:type="simple">ITS</abbrev>, <italic><abbrev xmlns:xlink="http://www.w3.org/1999/xlink" xlink:title="calmodulin" id="ABBRID0EV3GK" xlink:type="simple">cal</abbrev></italic>, <italic><abbrev xmlns:xlink="http://www.w3.org/1999/xlink" xlink:title="histone H3" id="ABBRID0E13GK" xlink:type="simple">his3</abbrev></italic>, <italic><abbrev xmlns:xlink="http://www.w3.org/1999/xlink" xlink:title="translation elongation factor 1-α" id="ABBRID0E63GK" xlink:type="simple">tef1</abbrev></italic> and <italic><abbrev xmlns:xlink="http://www.w3.org/1999/xlink" xlink:title="β-tubulin" id="ABBRID0EE4GK" xlink:type="simple">tub2</abbrev></italic> loci. Numbers above the branches indicate <abbrev xmlns:xlink="http://www.w3.org/1999/xlink" xlink:title="Maximum Likelihood" id="ABBRID0EI4GK" xlink:type="simple">ML</abbrev> bootstrap values (left, <abbrev xmlns:xlink="http://www.w3.org/1999/xlink" xlink:title="Maximum Likelihood" id="ABBRID0EM4GK" xlink:type="simple">ML</abbrev> BS ≥ 50%) and Bayesian posterior probabilities (right, <abbrev xmlns:xlink="http://www.w3.org/1999/xlink" xlink:title="Bayesian Posterior Probabilities" id="ABBRID0EQ4GK" xlink:type="simple">BPP</abbrev> ≥ 0.9). Isolates from the present study are in bold and ex-type strains are marked with *.</p></caption><graphic xmlns:xlink="http://www.w3.org/1999/xlink" xlink:href="mycokeys-108-317-g001.jpg" position="float" orientation="portrait" xlink:type="simple" id="oo_1132377.jpg"><uri content-type="original_file" xlink:type="simple">https://binary.pensoft.net/fig/1132377</uri></graphic></fig></tp:treatment-sec><ref-list><ref id="B56"><mixed-citation xmlns:xlink="http://www.w3.org/1999/xlink" xlink:type="simple"><person-group><name name-style="western"><surname>Yang</surname><given-names>Q</given-names></name><name name-style="western"><surname>Fan</surname><given-names>XL</given-names></name><name name-style="western"><surname>Du</surname><given-names>Z</given-names></name><name name-style="western"><surname>Tian</surname><given-names>CM</given-names></name></person-group> (<year>2017</year>) <article-title><italic><tp:taxon-name><tp:taxon-name-part taxon-name-part-type="genus">Diaporthe</tp:taxon-name-part></tp:taxon-name></italic> species occurring on <italic><tp:taxon-name><tp:taxon-name-part taxon-name-part-type="genus">Senna</tp:taxon-name-part><tp:taxon-name-part taxon-name-part-type="species">bicapsularis</tp:taxon-name-part></tp:taxon-name></italic> in southern China, with descriptions of two new species.</article-title><source>Phytotaxa</source><volume>302</volume>(<issue>2</issue>): <fpage>145</fpage>–<lpage>155</lpage>. <ext-link xlink:href="10.11646/phytotaxa.302.2.4" ext-link-type="doi" xlink:type="simple">https://doi.org/10.11646/phytotaxa.302.2.4</ext-link></mixed-citation></ref></ref-list></tp:taxon-treatment>
