# Supplementary material for: ﻿New species of Diaporthe (Diaporthaceae, Diaporthales) from Bauhiniavariegata in China
Source: MycoKeys. 2024 Sep 13;108:317–35. doi: 10.3897/mycokeys.108.128983 (PMC11415621; doi:10.3897/mycokeys.108.128983)
Supplement: XML Treatment for Diaporthe guangzhouensis [file mycokeys.108.128983-treatment2.xml]

<!DOCTYPE tp:taxon-treatment
  PUBLIC "-//TaxonX//DTD Taxonomic Treatment Publishing DTD v0 20100105//EN" "tax-treatment-NSO.dtd">
<tp:taxon-treatment xmlns:tp="http://www.plazi.org/taxpub"><tp:treatment-meta><kwd-group><label>Taxon classification</label><kwd>
                <named-content content-type="kingdom">Fungi</named-content>
              </kwd><kwd>
                <named-content content-type="order">Diaporthales</named-content>
              </kwd><kwd>
                <named-content content-type="family">Diaporthaceae</named-content>
              </kwd></kwd-group><mixed-citation publication-type="journal"><person-group><name><surname>Zhu</surname><given-names>Yaquan</given-names></name><name><surname>Ma</surname><given-names>Lei</given-names></name><name><surname>Xue</surname><given-names>Han</given-names></name><name><surname>Li</surname><given-names>Yong</given-names></name><name><surname>Jiang</surname><given-names>Ning</given-names></name></person-group><article-title>﻿New species of <italic><tp:taxon-name><tp:taxon-name-part taxon-name-part-type="genus" reg="Diaporthe">Diaporthe</tp:taxon-name-part></tp:taxon-name></italic> (<tp:taxon-name><tp:taxon-name-part taxon-name-part-type="family">Diaporthaceae</tp:taxon-name-part></tp:taxon-name>, <tp:taxon-name><tp:taxon-name-part taxon-name-part-type="order">Diaporthales</tp:taxon-name-part></tp:taxon-name>) from <italic><tp:taxon-name><tp:taxon-name-part taxon-name-part-type="genus" reg="Bauhinia">Bauhinia</tp:taxon-name-part><tp:taxon-name-part taxon-name-part-type="species" reg="variegata">variegata</tp:taxon-name-part></tp:taxon-name></italic> in China</article-title><source>MycoKeys</source><day>13</day><month>09</month><year>2024</year><volume>108</volume><fpage>317</fpage><lpage>335</lpage><pub-id pub-id-type="doi">10.3897/mycokeys.108.128983</pub-id></mixed-citation></tp:treatment-meta><tp:nomenclature><label>﻿</label><tp:taxon-name>
              <object-id xmlns:xlink="http://www.w3.org/1999/xlink" content-type="arpha" xlink:type="simple">2A0959D8-088A-5FA5-A7A2-765C956730CF</object-id>
              <tp:taxon-name-part taxon-name-part-type="genus" reg="Diaporthe">Diaporthe</tp:taxon-name-part>
              <tp:taxon-name-part taxon-name-part-type="species" reg="guangzhouensis">guangzhouensis</tp:taxon-name-part>
              <object-id xmlns:xlink="http://www.w3.org/1999/xlink" content-type="mycobank" xlink:type="simple"> 854184</object-id>
            </tp:taxon-name><tp:taxon-authority>Ning Jiang &amp; Y.Q. Zhu</tp:taxon-authority><tp:taxon-status xmlns:xlink="http://www.w3.org/1999/xlink" xlink:type="simple">sp. nov.</tp:taxon-status><xref ref-type="fig" rid="F4">Fig. 4</xref></tp:nomenclature><tp:treatment-sec sec-type="etymology" id="SECID0EUMHK"><title>Etymology.</title><p>Named after the collection site of the type specimen, Guangzhou City.</p></tp:treatment-sec><tp:treatment-sec sec-type="Holotype" id="SECID0EZMHK"><title>Holotype.</title><p>China • Guangdong Province, Guangzhou City, Longdong straight street, <named-content xmlns:xlink="http://www.w3.org/1999/xlink" content-type="dwc:verbatimCoordinates" xlink:type="simple"><named-content content-type="geo-json" specific-use="{&#34;type&#34;:&#34;Point&#34;,&#34;coordinates&#34;:[113.368981,23.194728]}" id="NCID0ECNHK" xlink:type="simple">23°11'41.02"N, 113°22'8.33"E</named-content></named-content>, 46 m asl, on diseased leaves of <italic><tp:taxon-name><tp:taxon-name-part taxon-name-part-type="genus" reg="Bauhinia">Bauhinia</tp:taxon-name-part><tp:taxon-name-part taxon-name-part-type="species" reg="variegata">variegata</tp:taxon-name-part></tp:taxon-name></italic>, 8 Aug 2022, Yong Li, Chengbin Wang &amp; Yaquan Zhu, (holotype: CAF800095; ex-type culture: <abbrev xmlns:xlink="http://www.w3.org/1999/xlink" xlink:title="China Forestry Culture Collection Center" id="ABBRID0ESNHK" xlink:type="simple">CFCC</abbrev> 58151).</p><fig id="F4" position="float" orientation="portrait"><object-id xmlns:xlink="http://www.w3.org/1999/xlink" content-type="doi" xlink:type="simple">10.3897/mycokeys.108.128983.figure4</object-id><object-id xmlns:xlink="http://www.w3.org/1999/xlink" content-type="arpha" xlink:type="simple">B5E70CDE-ED0B-5747-A05F-91B3EFFA11D1</object-id><label>Figure 4.</label><caption><p>Morphology of <italic><tp:taxon-name><tp:taxon-name-part taxon-name-part-type="genus" reg="Diaporthe">Diaporthe</tp:taxon-name-part><tp:taxon-name-part taxon-name-part-type="species" reg="guangzhouensis">guangzhouensis</tp:taxon-name-part></tp:taxon-name></italic><bold>A</bold> colonies on <abbrev xmlns:xlink="http://www.w3.org/1999/xlink" xlink:title="potato dextrose agar" id="ABBRID0ELOHK" xlink:type="simple">PDA</abbrev>, MEA and SNA at 25 °C after 2 weeks <bold>B</bold> the leaf of <italic><tp:taxon-name><tp:taxon-name-part taxon-name-part-type="genus" reg="Bauhinia">Bauhinia</tp:taxon-name-part><tp:taxon-name-part taxon-name-part-type="species" reg="variegata">variegata</tp:taxon-name-part></tp:taxon-name></italic><bold>C</bold> conidiomata <bold>D</bold> conidiogenous cells with attached beta conidia <bold>E–G</bold> beta conidia. Scale bars: 200 µm (<bold>C</bold>); 10 µm (<bold>D–J</bold>).</p></caption><graphic xmlns:xlink="http://www.w3.org/1999/xlink" xlink:href="mycokeys-108-317-g004.jpg" position="float" orientation="portrait" xlink:type="simple" id="oo_1132380.jpg"><uri content-type="original_file" xlink:type="simple">https://binary.pensoft.net/fig/1132380</uri></graphic></fig></tp:treatment-sec><tp:treatment-sec sec-type="description" id="SECID0ELPHK"><title>Description.</title><p><bold><italic>Conidiomata</italic></bold> pycnidial, scattered to aggregated, black, erumpent, raising above surface of culture medium, subglobose, 150–450 µm diam, exuding white or yellowish creamy conidial droplets from central ostioles after 30 days at 25 °C. <bold><italic>Conidiophores</italic></bold> 12.5–24.5 × 1–2.5 μm, cylindrical, hyaline, unbranched, straight to sinuous. <bold><italic>Conidiogenous cells</italic></bold> densely aggregated, phiailidic, unbranched, straight or slightly curved, 5.5–10 × 2.0–7.5 μm. <bold><italic>Beta conidia</italic></bold> filiform, hyaline, straight or slightly curved, aseptate, 17.0–29.5 × 1.0–2.0 μm. <bold><italic>Alpha conidia and gamma conidia</italic></bold> not observed. <bold><italic>Teleomorph</italic></bold> not observed.</p></tp:treatment-sec><tp:treatment-sec sec-type="description" id="SECID0EKQHK"><title>Culture characteristics.</title><p>Colonies covering entire plate after 2 weeks. On <abbrev xmlns:xlink="http://www.w3.org/1999/xlink" xlink:title="potato dextrose agar" id="ABBRID0EQQHK" xlink:type="simple">PDA</abbrev> with profuse aerial mycelium, white surface, reverse amber. On MEA with fluffy aerial mycelium, dirty white surface, reverse ochreous. On SNA white sparse aerial mycelium, surface and reverse white.</p></tp:treatment-sec><tp:treatment-sec sec-type="material" id="SECID0EUQHK"><title>Additional material examined.</title><p>China • Guangdong Province, Guangzhou City, Longdong straight street, <named-content xmlns:xlink="http://www.w3.org/1999/xlink" content-type="dwc:verbatimCoordinates" xlink:type="simple"><named-content content-type="geo-json" specific-use="{&#34;type&#34;:&#34;Point&#34;,&#34;coordinates&#34;:[113.368981,23.194728]}" id="NCID0E4QHK" xlink:type="simple">23°11'41.02"N, 113°22'8.33"E</named-content></named-content>, 46 m asl, on diseased leaves of <italic><tp:taxon-name><tp:taxon-name-part taxon-name-part-type="genus" reg="Bauhinia">Bauhinia</tp:taxon-name-part><tp:taxon-name-part taxon-name-part-type="species" reg="variegata">variegata</tp:taxon-name-part></tp:taxon-name></italic>, 8 Aug 2022, Yong Li, Chengbin Wang &amp; Yaquan Zhu, living culture GZ13E.</p></tp:treatment-sec><tp:treatment-sec sec-type="notes" id="SECID0ENRHK"><title>Notes.</title><p><italic><tp:taxon-name><tp:taxon-name-part taxon-name-part-type="genus" reg="Diaporthe">Diaporthe</tp:taxon-name-part><tp:taxon-name-part taxon-name-part-type="species" reg="guangzhouensis">guangzhouensis</tp:taxon-name-part></tp:taxon-name></italic> from the present study is phylogenetically close to <italic><tp:taxon-name><tp:taxon-name-part taxon-name-part-type="genus" reg="Diaporthe">D.</tp:taxon-name-part><tp:taxon-name-part taxon-name-part-type="species" reg="tulliensis">tulliensis</tp:taxon-name-part></tp:taxon-name></italic> (Fig. <xref ref-type="fig" rid="F2">2</xref>). <italic><tp:taxon-name><tp:taxon-name-part taxon-name-part-type="genus" reg="Diaporthe">Diaporthe</tp:taxon-name-part><tp:taxon-name-part taxon-name-part-type="species" reg="guangzhouensis">guangzhouensis</tp:taxon-name-part></tp:taxon-name></italic> differs from <italic><tp:taxon-name><tp:taxon-name-part taxon-name-part-type="genus" reg="Diaporthe">D.</tp:taxon-name-part><tp:taxon-name-part taxon-name-part-type="species" reg="tulliensis">tulliensis</tp:taxon-name-part></tp:taxon-name></italic> in nucleotide sequence data (5/526 in <abbrev xmlns:xlink="http://www.w3.org/1999/xlink" xlink:title="internal transcribed spacer" id="ABBRID0EDTHK" xlink:type="simple">ITS</abbrev>, 9/347 in <italic><abbrev xmlns:xlink="http://www.w3.org/1999/xlink" xlink:title="translation elongation factor 1-α" id="ABBRID0EITHK" xlink:type="simple">tef1</abbrev></italic>, 13/711 in <italic><abbrev xmlns:xlink="http://www.w3.org/1999/xlink" xlink:title="β-tubulin" id="ABBRID0ENTHK" xlink:type="simple">tub2</abbrev></italic>) (<xref ref-type="bibr" rid="B8">Crous et al. 2015</xref>). In addition, host and distribution data are vital for species identification (<italic><tp:taxon-name><tp:taxon-name-part taxon-name-part-type="genus" reg="Diaporthe">D.</tp:taxon-name-part><tp:taxon-name-part taxon-name-part-type="species" reg="guangzhouensis">guangzhouensis</tp:taxon-name-part></tp:taxon-name></italic> inhabiting <italic><tp:taxon-name><tp:taxon-name-part taxon-name-part-type="genus" reg="Bauhinia">Bauhinia</tp:taxon-name-part><tp:taxon-name-part taxon-name-part-type="species" reg="variegata">variegata</tp:taxon-name-part></tp:taxon-name></italic> in China vs. <italic><tp:taxon-name><tp:taxon-name-part taxon-name-part-type="genus" reg="Diaporthe">D.</tp:taxon-name-part><tp:taxon-name-part taxon-name-part-type="species" reg="tulliensis">tulliensis</tp:taxon-name-part></tp:taxon-name></italic> inhabiting <italic><tp:taxon-name><tp:taxon-name-part taxon-name-part-type="genus" reg="Theobroma">Theobroma</tp:taxon-name-part><tp:taxon-name-part taxon-name-part-type="species" reg="cacao">cacao</tp:taxon-name-part></tp:taxon-name></italic> in Australia) (<xref ref-type="bibr" rid="B8">Crous et al. 2015</xref>).</p></tp:treatment-sec><tp:treatment-sec><!--Section generated to contain objects referenced in tp:taxon-treatment.--><fig id="F2" position="float" orientation="portrait"><object-id xmlns:xlink="http://www.w3.org/1999/xlink" content-type="doi" xlink:type="simple">10.3897/mycokeys.108.128983.figure2</object-id><object-id xmlns:xlink="http://www.w3.org/1999/xlink" content-type="arpha" xlink:type="simple">A1B7D625-34C4-5048-AF00-CACCBFAFB06A</object-id><label>Figure 2.</label><caption><p>Phylogram of <italic><tp:taxon-name><tp:taxon-name-part taxon-name-part-type="genus" reg="Diaporthe">Diaporthe</tp:taxon-name-part><tp:taxon-name-part taxon-name-part-type="species" reg="sojae">sojae</tp:taxon-name-part></tp:taxon-name></italic> species complex resulting from a maximum likelihood analysis based on a combined matrix of <abbrev xmlns:xlink="http://www.w3.org/1999/xlink" xlink:title="internal transcribed spacer" id="ABBRID0EM5GK" xlink:type="simple">ITS</abbrev>, <italic><abbrev xmlns:xlink="http://www.w3.org/1999/xlink" xlink:title="calmodulin" id="ABBRID0ER5GK" xlink:type="simple">cal</abbrev></italic>, <italic><abbrev xmlns:xlink="http://www.w3.org/1999/xlink" xlink:title="histone H3" id="ABBRID0EW5GK" xlink:type="simple">his3</abbrev></italic>, <italic><abbrev xmlns:xlink="http://www.w3.org/1999/xlink" xlink:title="translation elongation factor 1-α" id="ABBRID0E25GK" xlink:type="simple">tef1</abbrev></italic> and <italic><abbrev xmlns:xlink="http://www.w3.org/1999/xlink" xlink:title="β-tubulin" id="ABBRID0EA6GK" xlink:type="simple">tub2</abbrev></italic> loci. Numbers above the branches indicate <abbrev xmlns:xlink="http://www.w3.org/1999/xlink" xlink:title="Maximum Likelihood" id="ABBRID0EE6GK" xlink:type="simple">ML</abbrev> bootstrap values (left, <abbrev xmlns:xlink="http://www.w3.org/1999/xlink" xlink:title="Maximum Likelihood" id="ABBRID0EI6GK" xlink:type="simple">ML</abbrev> BS ≥ 50%) and Bayesian posterior probabilities (right, <abbrev xmlns:xlink="http://www.w3.org/1999/xlink" xlink:title="Bayesian Posterior Probabilities" id="ABBRID0EM6GK" xlink:type="simple">BPP</abbrev> ≥ 0.9). Isolates from the present study are in bold and ex-type strains are marked with *.</p></caption><graphic xmlns:xlink="http://www.w3.org/1999/xlink" xlink:href="mycokeys-108-317-g002.jpg" position="float" orientation="portrait" xlink:type="simple" id="oo_1132378.jpg"><uri content-type="original_file" xlink:type="simple">https://binary.pensoft.net/fig/1132378</uri></graphic></fig></tp:treatment-sec><ref-list><ref id="B8"><mixed-citation xmlns:xlink="http://www.w3.org/1999/xlink" xlink:type="simple"><person-group><name name-style="western"><surname>Crous</surname><given-names>PW</given-names></name><name name-style="western"><surname>Wingfield</surname><given-names>MJ</given-names></name><name name-style="western"><surname>Roux</surname><given-names>JJ</given-names></name><name name-style="western"><surname>Richardson</surname><given-names>DM</given-names></name><name name-style="western"><surname>Strasberg</surname><given-names>D</given-names></name><name name-style="western"><surname>Shivas</surname><given-names>RG</given-names></name><name name-style="western"><surname>Alvarado</surname><given-names>P</given-names></name><name name-style="western"><surname>Edwards</surname><given-names>J</given-names></name><name name-style="western"><surname>Moreno</surname><given-names>G</given-names></name><name name-style="western"><surname>Sharma</surname><given-names>R</given-names></name><name name-style="western"><surname>Sonawane</surname><given-names>MS</given-names></name><name name-style="western"><surname>Tan</surname><given-names>YP</given-names></name><name name-style="western"><surname>Altés</surname><given-names>A</given-names></name><name name-style="western"><surname>Barasubiye</surname><given-names>T</given-names></name><name name-style="western"><surname>Barnes</surname><given-names>CW</given-names></name><name name-style="western"><surname>Blanchette</surname><given-names>RA</given-names></name><name name-style="western"><surname>Boertmann</surname><given-names>D</given-names></name><name name-style="western"><surname>Bogo</surname><given-names>A</given-names></name><name name-style="western"><surname>Carlavilla</surname><given-names>JR</given-names></name><name name-style="western"><surname>Cheewangkoon</surname><given-names>R</given-names></name><name name-style="western"><surname>Daniel</surname><given-names>R</given-names></name><name name-style="western"><surname>de Beer</surname><given-names>ZW</given-names></name><name name-style="western"><surname>Yáñez-Morales</surname><given-names>MJ</given-names></name><name name-style="western"><surname>Duong</surname><given-names>TA</given-names></name><name name-style="western"><surname>Fernández-Vicente</surname><given-names>J</given-names></name><name name-style="western"><surname>Geering</surname><given-names>ADW</given-names></name><name name-style="western"><surname>Guest</surname><given-names>DI</given-names></name><name name-style="western"><surname>Held</surname><given-names>BW</given-names></name><name name-style="western"><surname>Heykoop</surname><given-names>M</given-names></name><name name-style="western"><surname>Hubka</surname><given-names>V</given-names></name><name name-style="western"><surname>Ismail</surname><given-names>AM</given-names></name><name name-style="western"><surname>Kajale</surname><given-names>SC</given-names></name><name name-style="western"><surname>Khemmuk</surname><given-names>W</given-names></name><name name-style="western"><surname>Kolařík</surname><given-names>M</given-names></name><name name-style="western"><surname>Kurli</surname><given-names>R</given-names></name><name name-style="western"><surname>Lebeuf</surname><given-names>R</given-names></name><name name-style="western"><surname>Lévesque</surname><given-names>CA</given-names></name><name name-style="western"><surname>Lombard</surname><given-names>L</given-names></name><name name-style="western"><surname>Magista</surname><given-names>D</given-names></name><name name-style="western"><surname>Manjón</surname><given-names>JL</given-names></name><name name-style="western"><surname>Marincowitz</surname><given-names>S</given-names></name><name name-style="western"><surname>Mohedano</surname><given-names>JM</given-names></name><name name-style="western"><surname>Nováková</surname><given-names>A</given-names></name><name name-style="western"><surname>Oberlies</surname><given-names>NH</given-names></name><name name-style="western"><surname>Otto</surname><given-names>EC</given-names></name><name name-style="western"><surname>Paguigan</surname><given-names>ND</given-names></name><name name-style="western"><surname>Pascoe</surname><given-names>IG</given-names></name><name name-style="western"><surname>Pérez-Butrón</surname><given-names>JL</given-names></name><name name-style="western"><surname>Perrone</surname><given-names>G</given-names></name><name name-style="western"><surname>Rahi</surname><given-names>P</given-names></name><name name-style="western"><surname>Raja</surname><given-names>HA</given-names></name><name name-style="western"><surname>Rintoul</surname><given-names>T</given-names></name><name name-style="western"><surname>Sanhueza</surname><given-names>RMV</given-names></name><name name-style="western"><surname>Scarlett</surname><given-names>K</given-names></name><name name-style="western"><surname>Shouche</surname><given-names>YS</given-names></name><name name-style="western"><surname>Shuttleworth</surname><given-names>LA</given-names></name><name name-style="western"><surname>Taylor</surname><given-names>PWJ</given-names></name><name name-style="western"><surname>Thorn</surname><given-names>RG</given-names></name><name name-style="western"><surname>Vawdrey</surname><given-names>LL</given-names></name><name name-style="western"><surname>Solano-Vidal</surname><given-names>R</given-names></name><name name-style="western"><surname>Voitk</surname><given-names>A</given-names></name><name name-style="western"><surname>Wong</surname><given-names>PTW</given-names></name><name name-style="western"><surname>Wood</surname><given-names>AR</given-names></name><name name-style="western"><surname>Zamora</surname><given-names>JC</given-names></name><name name-style="western"><surname>Groenewald</surname><given-names>JZ</given-names></name></person-group> (<year>2015</year>) <article-title>Fungal Planet description sheets: 371–399.</article-title><source>Persoonia</source><volume>35</volume>(<issue>1</issue>): <fpage>264</fpage>–<lpage>327</lpage>. <ext-link xlink:href="10.3767/003158515X690269" ext-link-type="doi" xlink:type="simple">https://doi.org/10.3767/003158515X690269</ext-link></mixed-citation></ref></ref-list></tp:taxon-treatment>
